# Supplementary material for: Mesenchymal Stem Cells Delivered Locally to Ischemia-Reperfused Kidneys via Injectable Hyaluronic Acid Hydrogels Decrease Extracellular Matrix Remodeling 1 Month after Injury in Male Mice
Source: Cells. 2023 Jul 4;12(13):1771. doi: 10.3390/cells12131771 (PMC10340256; doi:10.3390/cells12131771)
Supplement: Supplementary file 1 [file cells-12-01771-s001.zip]

Archive with 1 entries (1 files):
- cells-2293162-supplementary.pdf
